# Supplementary material for: Anticancer effects of dihydromyricetin on the proliferation, migration, apoptosis and in vivo tumorigenicity of human hepatocellular carcinoma Hep3B cells
Source: BMC Complement Med Ther. 2021 Jul 6;21:194. doi: 10.1186/s12906-021-03356-5 (PMC8258952; doi:10.1186/s12906-021-03356-5)
Supplement: Supplementary file 1 — Additional file 1. [file 12906_2021_3356_MOESM1_ESM.zip]

Archive with 7 entries (7 files):
- BAD.tif
- BAK.tif
- BAX.tif
- BCL2.tif
- Cleaved caspase 3.tif
- Cleaved caspase 9.tif
- GAPDH.tif
